# Supplementary material for: Transcriptional insights into aflatoxin B1 induced hepatotoxicity and comparative effects of medicinal herbs in pigs
Source: BMC Vet Res. 2026 Jan 15;22:53. doi: 10.1186/s12917-025-05270-1 (PMC12849138; doi:10.1186/s12917-025-05270-1)
Supplement: Supplementary file 2 — Additional file 2. Primer sequences. The file contains the primer sequences used for each target genes for both the experiments with forward and reverse sequences, primer size, melting temperature and amplicon size. [file 12917_2025_5270_MOESM2_ESM.xlsx]

## Sheet: Tabelle1
Gene	Gene/transcript ID	Primer pair& spanning exons	Fw_p	Rv_p	Primer size F/R	~tm° (NetPrimer)	Amp size bp
ABCC2	XM_021073710.1	8&13/19&20	TTTCTTCCCCAAGTGGATGAG	CCTCAGGGTTTTCTTCCACAC	21	58	214
ABCD3	XM_021088666.1	10&13/13&14	GCTGGCCGTGAGATGACTAG	CCTGCTGAGAGACCATAGTGC	20/21	58	115
ACOX1	XM_021066015.1	18/9&10	CACTGTCATGATGCTGCAGAC	CTGGGCAGGTCATTCAGGTAG	21	58	108
ALB	NM_001005208.1	1&8/12&13	TTTGTTGAGGGAACCTTCACC	GCATGAGGCTTGTGTTTCAAC	21	59	113
CAT	NM_214301.2		TGGAACATTGTACCCGCTATTC	AATGTTCTCACACAGGCGTTTC		59	134
CP	XM_013991587.2	10&16/13&15	CTGACAGCACGTTCCAAGTTC	CCGGGATTTTCCATACGTAAG	21	58	225
CRP	NM_213844.2	5&1/1&2	TCCTGGTCATCATTAGCCTCTC	ACACGCAGGCACACAGTAAAG	22/21	59	151
CYP11A1	NM_214427.1	5&8/5&6	GGGAAATGACAAGCTGCTCTC	AAGTGCCATTGCAGAGTCATG	21	59	99
CYP11B2/CYP11B1	XM_021088772.1	2&5/6&7	CCCCTGCTGATGACTCTGTTC	TTCTGCAGGACCAAGTCTGAG	21	58	218
CYP19A1	NM_214429.1	7&11/9&10	TCATGCGAAAAGCCTTAGAGG	CGATATACTTTCCCGCACAGG	21	60	210
CYP1A2	XM_005666124.3	8/5&6	CCCTATATGGAGGCCTTCATC	CGTTCCTTGGGGATGTAGAAG	21	58	119
CYP1B1	XM_021087620.1	1&8/1&2	GGCATCTGACTTCCTGGAGAC	GCAGCAGGTGATCGTACAGG	21/20	58	149
CYP21A2/CYP21A1	NM_214433.1	2&8/7&8	TTTCATTGGTGGCACTGAGAC	CACGGTCCTTGTATGGGACTC	21	58	155
CYP24A1	NM_214075.2		CCATTTACCACACGGACTCTTG	GTGGGCAAAAGGGTTGATC			183
CYP26A1	NM_001315792.1	11&17/4&5	CTCATGGGAGAGGGGAGAGAG	TGGGTAGAGCCCCAGGTAAG	21/20	60	130
CYP26B1	XM_003125033.5	15&16/1&2	CTGCCACCCGAGACAAGAG	CCCAGCAAGTGAGTCTTGAAC	19/21	58	157
CYP26C1	XM_021073533.1	12/3&4	CCTACTGGGCCTACGGCTAG	TCAGCTCCTGCACTGAGAGC	20	59	272
CYP27A1	NM_001243304.1	6/5&6	CTGCTCATGGCTGGAGTAGAC	ATGTGGGCCAAGTCCTTGTAC	21	58	155
CYP27B1	NM_213995.1	1&3/8&9	TCCCAGAGCCAAATTCTTTTC	GCTGCACCTCAAAGTGGATC	21/20	58	174
CYP2A19	NM_214417.1	7&13/8&9	GCACTGAGGTGTTCCCTATGC	CGTTCTCATCCAGGAAGTGC	21/20	58	99
CYP2C33	NM_214414.1	2&7/8&9	AGATGGCAGCTTCAGGAAAAC	TAGGTCCTTTGGCTCCTTCAG	21	58	157
CYP2D25/CYP2D6	NM_214394.1	3&14/7&8	ATAAAGGATCAGGCCCTCATG	GGGCTTCTTCCAGACAGTCTC	21	58	198
CYP2E1	NM_214421.1	7/7&8	AGCGATTCATCGACCTCATTC	GCTTAAACTTCTCCGGCTCAG	21	59	159
CYP2F1	XM_021094407.1	10&19/5&6	CGCTTTGACTACGAGGATGAG	TCTGGAAAAGACGTCGATGTG	21	58	151
CYP2R1	XM_003480731.4	8&20/4&5	CAGAGCGATTTCTGGACAGC	AATGCAAGTGAAATCGCTGAAG	20/22	59	153
CYP2U1	XM_003129264.4	2&3/3&4	CGCAGATGCCTTACACAGAAG	GTGCCTTTCGGGATGGTATAC	21	58	127
CYP2W1	XM_021085945.1	3&17/5&6	CAAGGACGTGTGCAGAGCTAC	GGTGCTTGCTCATCAGGAG	21/19	58	175
CYP3A29	NM_214423.1	5/12&13	AACTCGCTCTCGTCAGAGTCC	GGTTTTTCCGGTTGTGTAAGC	21	58	106
CYP46A1	XM_021099690	9&19/10&11	GAGACCTCTGCCAATCACCTG	TGGGACAGGTACTGCAGTCTC	21	58	152
CYP4A24	NM_214424.1		GACACAGCCATGCCTTCATG	GGCTTCCTGGAGGGATCTG			172
CYP4B1	XM_003128017.4	5/7&8	TGGACTTCCTGGACATTCTCC	AGGGCCATGCAGTAGAGAAAC	21	58	151
CYP4F22	XM_003354125.3	6/10&13	TGCACAGAGGACATCAAGCTC	TGTGGGTTGTCTGGATCAAAG	21	58	149
CYP4F3/CYP4F2	XM_003123433.3	1&18/3&5	TTGTGCCATCCTGACTTGATC	CCACTTGTCACCAGCACTCAG	21	58	132
CYP4V2	XM_021075585.1	6&9/10&11	CCAGAACGGTTCTTTCCTGAG	CCTCAGGATGCAAGAAAGAATG	21	59	138
CYP51A1	NM_214432.1	4&14/8&9	CTTCGACCTCCGATAATGACC	TGACAGTGGGAGAAACACACAC	21/22	58	106
CYP7B1	XM_013991405.2	2&4/4&5	ATTTTCCATCCACCTCACCAG	AAAGTCTCCCTTCCGCAGAC	21/20	58	169
CYP8B1	NM_214426.1	2/1	GAGCCCACCACCTTCAAGTAC	GACCATGAGCAGCACAAAGAG	21	58	180
EHHADH	XM_021069979.1	3&13/6&7	CTCTGGAGCATCCTGGAAAAC	GGATGCTTCCTTTTCCAAGAG	21	58	196
GPX1	NM_214201.1	16&9/2	ATCGCATGGAACTTCGAGAAG	TTCGATGTCAGGCTCGATATC	21	58	102
GPX4	NM_214407.1	16/1&2	GCCGCGATGAGCTTTAGC	CATGTGCCCGTCGATGTC	18	58	165
GSS	NM_001244625	1&2/10&12	CCTTTGCTGGCCTCTATTCAC	CTCCAAGGCCTGTACCATCTC	21	59	152
GSTA1	NM_214389.2	2/4&5	ATCGCCACCAAGTACAACCTC	TGGCAACAGCAAGATCATTTC	21	58	108
GYS2	NM_001195511.1	12/13&14	TTTGGCTGTTTCATGCAAGAG	GAAAGCCTCTCAGTTCGGTTC	21	58	179
HP	NM_214000.2	1&4/3&4	GAGCACATGGTTCGCTATCAC	TCAGGCAGTTTCTCTCCAGTG	21	58	122
NFE2L2	XM_021075131.1	2&5/5&6	ATTCCCAAACCAGATGCTTTG	CGACGTGACTGGGAATATCAG	21	58	133
NQO1	NM_001159613.1	16/5&6	GCAGTGGCTCCATGTACTCTC	CAGCTGAGGTTCCAAGACTTG	21	57	116
OGG1	XM_001928192.7	3&5/3&4	GTACTGTGGACCCCCACTTTC	GGAAGCCATGATAGGTGACATC	21	58	204
PPARA	NM_001044526.1	3&5/5&6	ATCATGGAGCCCAAGTTTGAC	ACGATACCCTCCTGCATTCTC	21	58	155
PRDX4	XM_001927369.3	6&8/1&3	ACTCCTTGCACCTCAGCAAAG	GGCGATAATTTCAGTTGGACAC	21/22	59	176
SCD	NM_213781.1	18&19/4&5	AGAAGCTGGTGATGTTCCAGAG	GAACAGGCTTTGGGGAAAAG	22/20	58	119
SULT1A3	NM_213765.1	13/5&7	CAGCTTCCTGGAAGACTTCATG	CCACAAACTCCAGGATCTTCTG	22	59	167
SULT1B1	XM_005656511.3	9&13/7&8	AATGATGAAGGACAACCCTCTG	AATTTCTCATTTTGGGCCACTG	22	59	138
SULT1C2	XM_003354701.4	1&5/8&9	GGACAGAATCGTCCAGGAGAC	TCCTTCTGAGCCACAGTGAAG	21	58	162
SULT1C4	XM_005662339.2		AACCCAATGGCAAACTACTCATC	TCAGTTGGAAGTGGAAGGTCAG		59	184
SULT1E1	NM_213992.1	1&9/6&7	TCATCTATGTTTGCCGGAATG	TTCGTTCTCTTTTCCCACCAG	21	58	181
SULT2A1	NM_001037150.1	5&12/4&5	CCATGCGAGACAAGGAGAAC	CTCAGTTCCTCGGGTTCTAGC	20/21	58	121
SULT2B1	NM_001243697.1	11&16/6&7	GCCAACGCCATGTCTAACTTC	CCACCGTGAAGTGGTTCTTC	21/20	58	112
SULT4A1	XM_003125977.5	4&14/5&6	GACTCCAACGTGCTCTTCCTC	AGTGCTCGATCAGGGACTCC	21/20	58	127
SULT6B1	XM_021087633.1	6&15/6&7	CACAGTCCCAGGAAACACATG	TTCATCCATTTCTTGGTTCTGAG	21/23	58	110
TP53	NM_213824.3		TCGTCCTTTGTCCCTTCTCAG	GCTGGCAAAACAGCTTATTGAG			130
TOP2B	NM_001258386.1	ENSSSCG00000011213	AAGAAACGGAATCCTTGGTCAG	AGTCATTATTGTCCTCGTCATCATC			184
HMBS	NM_001097412.1	ENSSSCG00000015108	GCTTCAGAGAAAGTTCCCACATC	CCAGGATGATGGCACTGAAC			107

## Sheet: backup
Gene	Gene/transcript ID	Primer pair& spanning exons	Fw_p	Rv_p	Primer size F/R	~tm° (NetPrimer)	Amp size bp
ABCC2	XM_021073710.1	8&13/19&20	TTTCTTCCCCAAGTGGATGAG	CCTCAGGGTTTTCTTCCACAC	21	58	214		ssc_ABCC2_f1
ABCD3	XM_021088666.1	10&13/13&14	GCTGGCCGTGAGATGACTAG	CCTGCTGAGAGACCATAGTGC	20/21	58	115		ssc_ABCD3_f1
ACOX1	XM_021066015.1	18/9&10	CACTGTCATGATGCTGCAGAC	CTGGGCAGGTCATTCAGGTAG	21	58	108		ssc_ACOX1_f1
ALB	NM_001005208.1	1&8/12&13	TTTGTTGAGGGAACCTTCACC	GCATGAGGCTTGTGTTTCAAC	21	59	113		ssc_ALB_f1
CAT	NM_214301.2	8&15/9&10	GAACTGTCCCTTCCGTGCTAG	TTGTCCAGAAGAGCCTGAATG	21	58	372		ssc_CAT_f1
CAT_new	NM_214301.2		TGGAACATTGTACCCGCTATTC	AATGTTCTCACACAGGCGTTTC		59	134		ssc_CAT_new_f1
CP	XM_013991587.2	10&16/13&15	CTGACAGCACGTTCCAAGTTC	CCGGGATTTTCCATACGTAAG	21	58	225		ssc_CP_f1
CRP	NM_213844.2	5&1/1&2	TCCTGGTCATCATTAGCCTCTC	ACACGCAGGCACACAGTAAAG	22/21	59	151		ssc_CRP_f1
CYP11A1	NM_214427.1	5&8/5&6	GGGAAATGACAAGCTGCTCTC	AAGTGCCATTGCAGAGTCATG	21	59	99		ssc_CYP11A1_f1
CYP11B2/CYP11B1	XM_021088772.1	2&5/6&7	CCCCTGCTGATGACTCTGTTC	TTCTGCAGGACCAAGTCTGAG	21	58	218		ssc_CYP11B2/CYP11B1_f1
CYP19A1	NM_214429.1	7&11/9&10	TCATGCGAAAAGCCTTAGAGG	CGATATACTTTCCCGCACAGG	21	60	210		ssc_CYP19A1_f1
CYP1A2	XM_005666124.3	8/5&6	CCCTATATGGAGGCCTTCATC	CGTTCCTTGGGGATGTAGAAG	21	58	119		ssc_CYP1A2_f1
CYP1B1	XM_021087620.1	1&8/1&2	GGCATCTGACTTCCTGGAGAC	GCAGCAGGTGATCGTACAGG	21/20	58	149		ssc_CYP1B1_f1
CYP21A2/CYP21A1	NM_214433.1	2&8/7&8	TTTCATTGGTGGCACTGAGAC	CACGGTCCTTGTATGGGACTC	21	58	155		ssc_CYP21A2/CYP21A1_f1
CYP24A1	NM_214075.2	14&8/7&9	CCACAATCAGCTTTCCAAGAAG	AAAGCATACTCCCCCAGAACC	22/21	59	306		ssc_CYP24A1_f1
CYP24A1	NM_214075.2		CCATTTACCACACGGACTCTTG	GTGGGCAAAAGGGTTGATC			183		ssc_CYP24A1_f1
CYP26A1	NM_001315792.1	11&17/4&5	CTCATGGGAGAGGGGAGAGAG	TGGGTAGAGCCCCAGGTAAG	21/20	60	130		ssc_CYP26A1_f1
CYP26B1	XM_003125033.5	15&16/1&2	CTGCCACCCGAGACAAGAG	CCCAGCAAGTGAGTCTTGAAC	19/21	58	157		ssc_CYP26B1_f1
CYP26C1	XM_021073533.1	12/3&4	CCTACTGGGCCTACGGCTAG	TCAGCTCCTGCACTGAGAGC	20	59	272		ssc_CYP26C1_f1
CYP27A1	NM_001243304.1	6/5&6	CTGCTCATGGCTGGAGTAGAC	ATGTGGGCCAAGTCCTTGTAC	21	58	155		ssc_CYP27A1_f1
CYP27B1	NM_213995.1	1&3/8&9	TCCCAGAGCCAAATTCTTTTC	GCTGCACCTCAAAGTGGATC	21/20	58	174		ssc_CYP27B1_f1
CYP2A19	NM_214417.1	7&13/8&9	GCACTGAGGTGTTCCCTATGC	CGTTCTCATCCAGGAAGTGC	21/20	58	99		ssc_CYP2A19_f1
CYP2C33	NM_214414.1	2&7/8&9	AGATGGCAGCTTCAGGAAAAC	TAGGTCCTTTGGCTCCTTCAG	21	58	157		ssc_CYP2C33_f1
CYP2D25/CYP2D6	NM_214394.1	3&14/7&8	ATAAAGGATCAGGCCCTCATG	GGGCTTCTTCCAGACAGTCTC	21	58	198		ssc_CYP2D25/CYP2D6_f1
CYP2E1	NM_214421.1	7/7&8	AGCGATTCATCGACCTCATTC	GCTTAAACTTCTCCGGCTCAG	21	59	159		ssc_CYP2E1_f1
CYP2F1	XM_021094407.1	10&19/5&6	CGCTTTGACTACGAGGATGAG	TCTGGAAAAGACGTCGATGTG	21	58	151		ssc_CYP2F1_f1
CYP2R1	XM_003480731.4	8&20/4&5	CAGAGCGATTTCTGGACAGC	AATGCAAGTGAAATCGCTGAAG	20/22	59	153		ssc_CYP2R1_f1
CYP2U1	XM_003129264.4	2&3/3&4	CGCAGATGCCTTACACAGAAG	GTGCCTTTCGGGATGGTATAC	21	58	127		ssc_CYP2U1_f1
CYP2W1	XM_021085945.1	3&17/5&6	CAAGGACGTGTGCAGAGCTAC	GGTGCTTGCTCATCAGGAG	21/19	58	175		ssc_CYP2W1_f1
CYP3A29	NM_214423.1	5/12&13	AACTCGCTCTCGTCAGAGTCC	GGTTTTTCCGGTTGTGTAAGC	21	58	106		ssc_CYP3A29_f1
CYP46A1	XM_021099690	9&19/10&11	GAGACCTCTGCCAATCACCTG	TGGGACAGGTACTGCAGTCTC	21	58	152		ssc_CYP46A1_f1
CYP4A24	NM_214424.1	10&15/6&7	CAGGATAGCCCATCAACACAC	CCTCACGTTCTCCATCTCTCC	21	58	85		ssc_CYP4A24_f1
CYP4A24_new	NM_214424.1		GACACAGCCATGCCTTCATG	GGCTTCCTGGAGGGATCTG			172	CYP4A21 overlap	ssc_CYP4A24_new_f1
CYP4B1	XM_003128017.4	5/7&8	TGGACTTCCTGGACATTCTCC	AGGGCCATGCAGTAGAGAAAC	21	58	151		ssc_CYP4B1_f1
CYP4F22	XM_003354125.3	6/10&13	TGCACAGAGGACATCAAGCTC	TGTGGGTTGTCTGGATCAAAG	21	58	149		ssc_CYP4F22_f1
CYP4F3/CYP4F2	XM_003123433.3	1&18/3&5	TTGTGCCATCCTGACTTGATC	CCACTTGTCACCAGCACTCAG	21	58	132		ssc_CYP4F3/CYP4F2_f1
CYP4V2	XM_021075585.1	6&9/10&11	CCAGAACGGTTCTTTCCTGAG	CCTCAGGATGCAAGAAAGAATG	21	59	138		ssc_CYP4V2_f1
CYP51A1	NM_214432.1	4&14/8&9	CTTCGACCTCCGATAATGACC	TGACAGTGGGAGAAACACACAC	21/22	58	106		ssc_CYP51A1_f1
CYP7B1	XM_013991405.2	2&4/4&5	ATTTTCCATCCACCTCACCAG	AAAGTCTCCCTTCCGCAGAC	21/20	58	169		ssc_CYP7B1_f1
CYP8B1	NM_214426.1	2/1	GAGCCCACCACCTTCAAGTAC	GACCATGAGCAGCACAAAGAG	21	58	180		ssc_CYP8B1_f1
EHHADH	XM_021069979.1	3&13/6&7	CTCTGGAGCATCCTGGAAAAC	GGATGCTTCCTTTTCCAAGAG	21	58	196		ssc_EHHADH_f1
GPX1	NM_214201.1	16&9/2	ATCGCATGGAACTTCGAGAAG	TTCGATGTCAGGCTCGATATC	21	58	102		ssc_GPX1_f1
GPX4	NM_214407.1	16/1&2	GCCGCGATGAGCTTTAGC	CATGTGCCCGTCGATGTC	18	58	165		ssc_GPX4_f1
GSS	NM_001244625	1&2/10&12	CCTTTGCTGGCCTCTATTCAC	CTCCAAGGCCTGTACCATCTC	21	59	152		ssc_GSS_f1
GSTA1	NM_214389.2	2/4&5	ATCGCCACCAAGTACAACCTC	TGGCAACAGCAAGATCATTTC	21	58	108		ssc_GSTA1_f1
GYS2	NM_001195511.1	12/13&14	TTTGGCTGTTTCATGCAAGAG	GAAAGCCTCTCAGTTCGGTTC	21	58	179		ssc_GYS2_f1
HP	NM_214000.2	1&4/3&4	GAGCACATGGTTCGCTATCAC	TCAGGCAGTTTCTCTCCAGTG	21	58	122		ssc_HP_f1
NFE2L2	XM_021075131.1	2&5/5&6	ATTCCCAAACCAGATGCTTTG	CGACGTGACTGGGAATATCAG	21	58	133		ssc_NFE2L2_f1
NQO1	NM_001159613.1	16/5&6	GCAGTGGCTCCATGTACTCTC	CAGCTGAGGTTCCAAGACTTG	21	57	116		ssc_NQO1_f1
OGG1	XM_001928192.7	3&5/3&4	GTACTGTGGACCCCCACTTTC	GGAAGCCATGATAGGTGACATC	21	58	204		ssc_OGG1_f1
PPARA	NM_001044526.1	3&5/5&6	ATCATGGAGCCCAAGTTTGAC	ACGATACCCTCCTGCATTCTC	21	58	155		ssc_PPARA_f1
PRDX4	XM_001927369.3	6&8/1&3	ACTCCTTGCACCTCAGCAAAG	GGCGATAATTTCAGTTGGACAC	21/22	59	176		ssc_PRDX4_f1
SCD	NM_213781.1	18&19/4&5	AGAAGCTGGTGATGTTCCAGAG	GAACAGGCTTTGGGGAAAAG	22/20	58	119		ssc_SCD_f1
SULT1A3	NM_213765.1	13/5&7	CAGCTTCCTGGAAGACTTCATG	CCACAAACTCCAGGATCTTCTG	22	59	167		ssc_SULT1A3_f1
SULT1B1	XM_005656511.3	9&13/7&8	AATGATGAAGGACAACCCTCTG	AATTTCTCATTTTGGGCCACTG	22	59	138		ssc_SULT1B1_f1
SULT1C2	XM_003354701.4	1&5/8&9	GGACAGAATCGTCCAGGAGAC	TCCTTCTGAGCCACAGTGAAG	21	58	162		ssc_SULT1C2_f1
SULT1C4	XM_005662339.2	2&14/5&6	CACCGCATCCTCTACCTCTTC	GCTTCTGGATTTCACGCTTTG	21	59	64		ssc_SULT1C4_f1
SULT1C4_new	XM_005662339.2		AACCCAATGGCAAACTACTCATC	TCAGTTGGAAGTGGAAGGTCAG		59	184		ssc_SULT1C4_new_f1
SULT1E1	NM_213992.1	1&9/6&7	TCATCTATGTTTGCCGGAATG	TTCGTTCTCTTTTCCCACCAG	21	58	181		ssc_SULT1E1_f1
SULT2A1	NM_001037150.1	5&12/4&5	CCATGCGAGACAAGGAGAAC	CTCAGTTCCTCGGGTTCTAGC	20/21	58	121		ssc_SULT2A1_f1
SULT2B1	NM_001243697.1	11&16/6&7	GCCAACGCCATGTCTAACTTC	CCACCGTGAAGTGGTTCTTC	21/20	58	112		ssc_SULT2B1_f1
SULT4A1	XM_003125977.5	4&14/5&6	GACTCCAACGTGCTCTTCCTC	AGTGCTCGATCAGGGACTCC	21/20	58	127		ssc_SULT4A1_f1
SULT6B1	XM_021087633.1	6&15/6&7	CACAGTCCCAGGAAACACATG	TTCATCCATTTCTTGGTTCTGAG	21/23	58	110		ssc_SULT6B1_f1
TP53	NM_213824.3	11&7/9&10	CCACTGGATGGCGAGTATTTC	TCATTCAGCTCTCGGAACATC	21	58	74		ssc_TP53_f1
TP53_new	NM_213824.3		TCGTCCTTTGTCCCTTCTCAG	GCTGGCAAAACAGCTTATTGAG			130		ssc_TP53_new_f1
TOP2B_alternative	NM_001258386.1	ENSSSCG00000011213	GCAGGAGAACATCCAAAACAAC	ACATTGCAAAATCAACATCTTCTTC			189
Added + by mentors
Low amplicon size
