# Supplementary material for: Transcriptional insights into aflatoxin B1 induced hepatotoxicity and comparative effects of medicinal herbs in pigs
Source: BMC Vet Res. 2026 Jan 15;22:53. doi: 10.1186/s12917-025-05270-1 (PMC12849138; doi:10.1186/s12917-025-05270-1)
Supplement: Supplementary file 3 — Additional file 3. Raw Ct data. The file contains raw Ct values for all samples in the study used for gene expression analysis. [file 12917_2025_5270_MOESM3_ESM.xlsx]

## Sheet: EXP 1
sample	ABCC2	ABCD3	ACOX1	CAT	CP	CRP	CYP1A2	CYP26A1	CYP27A1	CYP27B1	CYP2A19	CYP2C33	CYP2D25	CYP2E1	CYP2R1	CYP2U1	CYP3A29	CYP4A24	CYP4B1	CYP4F3	CYP4V2	CYP51A1	CYP7B1	CYP8B1	EHHADH	GPX1	GPX4	GSS	GSTA1	GYS2	HP	NFE2L2	NQO1	PPARA	PRDX4	SCD	SULT1A3	SULT1B1	SULT1C2	SULT1C4	SULT1E1	group
P10LFB	8.51608	11.6002	13.9192	19.5259	14.5733	12.8642	18.4144	14.031	13.4459	8.67236	17.7045	14.4513	23.4943	24.1245	8.10897	9.59005	14.4247	12.6994	7.82379	12.878	9.86573	11.5911	14.9202	11.6892	21.3427	17.4115	13.0108	8.00447	18.6347	11.743	18.0389	10.4016	10.6503	11.7741	17.2543	10.3093	18.3937	13.0164	8.75912	13.8723	13.7329	AFB1Medium
P11LFB	8.22339	11.2893	13.9227	19.4038	14.373	13.8333	19.2356	15.7283	13.0139	9.18382	18.5923	14.8206	23.1015	24.2051	7.45154	9.47227	14.9907	10.9817	6.9015	12.9377	9.45107	10.3677	14.5737	9.03049	21.1877	17.0472	15.8843	8.05308	18.2432	11.9434	18.1819	10.186	10.4429	11.3199	17.1103	10.0651	18.8721	12.2096	9.57043	14.0974	12.8487	AFB1Medium
P12LFB	9.1245	10.6479	13.4585	19.3798	14.7147	16.1995	18.6719	15.8883	13.4195	8.89171	18.3743	15.8842	23.8691	24.8805	8.08915	9.70254	14.402	13.0542	7.54194	13.6186	9.10126	10.3796	14.4877	12.0355	21.4864	17.9248	14.1329	8.86327	18.8778	10.8675	19.8908	9.74905	9.74004	11.6754	17.9726	9.61382	18.0456	11.6194	8.42635	13.8269	12.2194	AFB1Medium
P13LFB	9.02586	11.1429	13.718	19.2131	13.792	14.0798	18.6177	15.4496	14.2168	10.13	18.0924	14.8375	24.3599	25.0399	8.0933	9.98404	14.9326	13.324	8.17416	13.7123	9.10103	10.4946	13.9459	14.4357	21.9601	17.876	13.7659	8.77641	19.0992	10.3882	18.9264	9.54121	9.08087	11.9108	17.4552	10.9606	19.0883	11.9222	9.68528	14.1769	11.8587	AFB1High
P14LFB	9.24129	10.4204	12.9687	18.5754	13.0388	12.897	18.1101	16.0227	13.907	NA	18.3877	12.9525	24.0095	23.9806	8.43917	9.64912	13.6806	13.9818	8.87713	13.5821	9.66203	10.061	13.0709	10.8309	21.4947	18.0595	13.7583	8.80536	18.5965	9.57845	18.4237	9.2611	8.81946	11.5031	17.522	10.5989	19.2196	11.2038	9.18668	13.9531	10.8766	AFB1High
P15LFB	9.03395	11.1629	13.5422	19.5952	16.5482	16.0835	18.9747	15.916	13.5699	9.98856	16.5219	14.5623	23.9625	24.9217	7.73674	9.55952	14.3729	11.4573	6.77861	13.1739	9.03803	10.1048	14.8913	9.96355	21.1092	18.0775	14.3302	8.51147	18.8967	9.69325	20.0454	10.5832	10.1227	10.9202	17.8181	9.30082	19.3924	11.6276	9.35441	13.4267	12.8071	AFB1High
P16LFB	9.20608	10.8739	13.284	18.6331	13.5875	13.6933	18.3789	12.1799	13.4779	10.5627	18.2977	14.8546	23.0066	23.968	7.94613	9.67392	13.1123	12.0735	7.40575	12.829	8.63893	9.79386	13.6224	13.727	21.5956	17.4445	14.0082	8.11412	18.243	10.7255	18.3297	10.0108	8.79541	11.7566	17.2978	9.97007	18.7527	12.3242	9.50533	13.4281	12.1887	AFB1High
P17LFB	8.18668	11.3188	13.4327	18.6343	13.9143	12.7218	17.91	12.9857	12.8937	9.98871	15.4858	15.0277	22.779	23.8724	8.04271	8.63923	13.9067	12.0426	NA	11.8525	8.25177	10.1457	13.7336	10.2544	21.0878	16.8903	12.6199	8.18935	17.9769	10.2588	18.1514	9.90681	9.69788	11.0132	16.8253	10.1586	18.4065	12.8042	8.73185	13.0441	11.4133	AFB1High
P18LFB	9.17675	10.8181	13.4216	19.2281	14.1821	13.0147	17.9613	15.2344	13.4662	8.50121	17.6572	13.1002	23.7384	24.2122	8.32048	10.3572	13.3502	13.1973	7.32408	12.7374	9.20373	10.756	14.5421	13.7294	21.4154	17.1957	12.6968	8.57082	18.7209	10.6712	18.2647	10.2536	9.4234	11.4718	17.3002	10.9699	17.8436	12.5051	9.61464	14.2086	12.2819	AFB1High
P19LFB	9.17034	10.6463	13.7555	20.1257	15.4111	13.6908	18.5844	16.9881	13.4248	8.56797	18.2267	14.306	24.315	24.9534	7.95619	10.9938	15.136	13.7069	7.39416	13.2098	10.6296	11.5473	15.7239	7.94543	21.3165	17.7981	13.9366	8.79959	19.0653	11.3068	18.9471	10.622	10.4473	11.5864	17.7105	11.2057	18.3092	11.8598	8.65399	14.5353	14.5369	AFB1Control
P1LFB	9.13411	10.6563	14.0751	20.5471	15.6579	15.5105	18.9527	16.2628	13.465	10.0182	17.5262	14.0963	24.0342	25.4887	8.68175	10.1133	15.1843	12.6566	7.30288	12.933	10.6696	11.9103	16.1284	12.1277	21.424	17.8208	14.1408	8.37007	19.0934	11.9205	18.6727	11.0527	10.3458	10.8523	17.6355	11.3094	18.5612	12.5014	9.70003	14.4198	13.9123	AFB1Low
P20LFB	8.59562	9.89967	13.6614	20.1764	15.2176	14.4158	18.6028	17.5802	13.5763	8.95897	18.1185	14.6063	24.3708	25.0462	8.1264	9.68563	14.344	13.1943	7.36484	12.9694	10.2697	11.1037	15.3204	12.3933	21.1	17.6281	13.4683	8.23855	18.2371	11.1389	19.1098	10.6577	11.2191	10.81	17.3868	11.5753	18.2758	11.3556	9.68558	14.1889	14.7275	AFB1Control
P21LFB	9.06999	12.3435	14.7322	19.6362	15.9466	17.8796	19.1615	15.5532	13.3479	9.55894	18.2392	14.3967	24.0934	25.2497	8.71413	10.1971	15.3995	13.3712	7.3707	14.2999	9.2915	10.2528	14.857	12.588	22.0691	17.5018	NA	9.38106	19.0974	11.6669	20.3096	10.7457	10.4746	12.0528	17.5952	9.65462	19.5853	14.2134	10.2047	14.7383	13.0017	AFB1Control
P22LFB	9.50149	12.5818	14.1408	19.1542	16.3604	18.6903	18.9902	16.1696	12.5331	9.28987	16.8236	16.6832	23.786	24.4664	8.80717	10.3356	14.1217	12.4181	7.22008	13.1931	8.93415	10.7953	15.1859	11.8823	21.3648	17.9543	13.5344	9.05935	18.3705	11.3005	20.6987	10.6049	10.1526	11.5053	18.1936	9.10419	18.5958	13.4351	9.06433	13.7868	12.9128	AFB1Control
P23LFB	9.79468	10.7141	14.3402	19.5295	16.5221	14.381	17.3101	16.5335	12.9029	9.44401	17.2605	14.8585	23.863	24.036	8.66469	10.483	13.7958	12.8028	8.15402	11.7609	9.71267	12.7532	15.5752	10.2516	21.2758	17.4815	13.6143	7.75995	19.2866	8.07905	17.9325	10.82	9.15571	9.48011	17.5832	17.1965	16.4775	12.1793	8.36947	13.0695	15.158	AFB1Control
P24LFB	9.785	9.22546	13.3895	17.784	15.7204	17.9734	16.7834	19.0625	12.1766	8.68539	11.5174	13.6746	24.4113	23.0292	7.68865	9.99165	12.9729	13.2017	6.9712	11.2891	8.95204	10.7037	13.7885	NA	21.0409	17.8219	14.0459	8.21511	18.0788	8.03537	19.3425	9.682	7.95155	10.1012	17.5779	16.7845	19.2902	9.60825	8.92632	13.0767	13.1704	AFB1Control
P2LFB	8.44531	8.13819	13.2905	19.2893	14.4068	14.1404	18.1666	17.1375	13.3982	8.53883	17.2175	13.8399	24.2828	24.615	7.76026	9.9962	13.8174	12.7305	7.21456	12.9933	9.26897	9.98468	14.4292	9.69965	21.211	17.6854	13.1867	8.27793	18.6121	10.1156	18.9598	9.86253	10.3721	10.2504	17.1992	11.9128	18.839	9.94417	10.5007	13.9131	12.6635	AFB1Low
P3LFB	8.71886	11.413	13.8304	19.7542	15.7957	14.496	18.8196	16.3394	13.6771	8.81617	18.4484	15.2735	24.4818	25.2552	9.02225	10.6132	13.1884	13.5204	NA	13.5664	9.64362	10.9082	15.6263	12.6984	21.7994	17.4944	13.3433	8.56193	18.5627	11.6244	19.24	11.0044	10.1588	12.099	17.4359	9.73421	18.7308	13.4576	9.44519	14.4666	15.1699	AFB1Low
P4LFB	8.77414	11.8242	13.7031	19.866	15.302	14.0771	18.6181	16.7037	13.3327	8.9075	17.9847	15.3218	24.7593	25.3381	8.40596	10.4417	13.0631	13.3868	6.67947	13.2861	9.55751	11.2218	15.7025	12.3371	21.2618	17.3482	13.5017	8.87463	18.9295	10.8899	18.9649	11.1707	10.2621	11.3134	17.7254	10.1364	17.9613	13.4549	9.65731	14.0507	14.6625	AFB1Low
P5LFB	8.60471	12.2212	14.0586	20.0987	15.5568	12.6345	18.3986	15.5897	13.0002	8.73082	17.1425	15.232	22.6268	24.212	8.05899	9.78724	14.0179	11.2223	7.46473	12.7615	10.1601	11.7214	15.9568	11.8257	21.1534	17.1628	12.8113	7.94868	18.0785	11.9776	18.2536	11.2328	10.0873	10.7343	17.2473	10.1923	18.0706	12.4936	9.23783	13.7289	13.8544	AFB1Low
P6LFB	8.88515	11.9422	13.8051	20.3222	15.4662	14.4397	18.3147	15.3145	13.1335	NA	17.6677	13.8691	23.4073	24.9811	7.72817	10.2725	14.8881	12.6948	NA	12.8217	10.2377	11.5938	15.7613	14.0328	21.1954	17.3257	12.4242	7.88309	18.8099	11.4331	18.5652	10.9844	10.0871	11.194	17.2974	9.88652	17.8406	13.3258	9.08304	13.7082	14.2202	AFB1Low
P7LFB	8.55428	10.4888	13.7296	20.3865	15.8181	13.6792	18.3099	16.9419	13.3518	9.5779	18.3466	14.5237	24.4727	24.7892	8.55803	10.1458	15.18	14.1758	7.53851	13.0785	10.8631	11.5348	16.0741	9.58622	21.4365	17.3697	12.7063	8.24491	19.0303	11.4094	18.1758	10.8959	10.7482	11.0543	17.439	11.7335	18.1491	12.2656	8.8668	14.3829	14.1209	AFB1Medium
P8LFB	9.05934	11.6615	13.8617	20.9924	17.3055	15.7872	18.4868	15.5752	13.635	9.886	18.5325	14.5834	24.208	25.8071	8.70885	10.1883	15.206	13.2859	8.40384	14.6712	9.86713	11.8639	16.7721	11.2974	22.175	17.3732	14.6129	8.5783	19.4315	11.5872	19.7768	11.961	9.8035	11.6143	17.5336	10.1725	18.7432	14.1231	9.06483	14.109	15.506	AFB1Medium
P9LFB	8.30492	9.54266	13.2371	19.2796	14.0256	14.712	17.9963	16.7631	14.137	NA	18.9547	13.4289	23.9975	25.1009	7.45154	9.4858	14.7907	12.7052	7.42533	13.3936	9.7888	9.86352	14.0247	12.5565	21.2001	17.6065	14.9877	8.04762	18.7662	10.3529	18.6363	9.54494	10.1992	10.9772	16.9631	12.0521	18.0061	11.0077	9.656	13.9946	12.6348	AFB1Medium

## Sheet: EXP 2
sample	ABCC2	ABCD3	ACOX1	CAT	CP	CRP	CYP1A2	CYP26A1	CYP27A1	CYP27B1	CYP2A19	CYP2C33	CYP2D25	CYP2E1	CYP2R1	CYP2U1	CYP3A29	CYP4A24	CYP4F3	CYP4V2	CYP51A1	CYP7B1	CYP8B1	EHHADH	GPX1	GPX4	GSS	GSTA1	GYS2	HP	NFE2L2	NQO1	PPARA	PRDX4	SCD	SULT1A3	SULT1B1	SULT1C2	SULT1C4	SULT1E1	group
10ALFB	8.96776	9.38984	13.7187	19.8878	15.1078	15.4941	18.7384	19.0003	13.8647	8.11418	18.59	14.545	23.6794	25.5817	8.51385	10.6837	15.2179	12.9267	13.1103	10.3498	11.0989	15.8599	10.5408	21.4771	17.3827	15.9395	7.9691	19.3841	11.0268	18.0989	10.6361	10.3265	10.8293	17.5574	11.0321	18.3112	12.0596	9.46325	14.6666	14.1732	AP
11ALFB	8.81552	9.72816	14.0036	20.2833	15.766	14.7341	18.809	18.4992	13.6453	8.57495	18.5463	14.5687	23.9056	25.3339	8.39641	11.2803	14.8711	14.0704	13.1044	10.9056	11.1904	15.9205	11.486	21.6397	17.5515	NA	8.13184	19.5299	11.3554	18.098	10.6092	10.3314	10.5821	17.3577	13.6061	18.1762	11.962	9.30331	14.4224	15.0234	SM
12ALFB	8.67949	10.3218	13.5992	19.9914	16.2669	14.7603	18.7531	18.3067	12.9868	8.44769	18.4634	14.2413	23.8207	25.5633	8.19818	11.4243	15.1792	12.4035	13.288	10.7069	11.8148	16.0904	10.3836	21.2441	17.4614	13.5824	7.7132	19.0208	11.1927	18.7575	11.2998	10.8918	10.6858	17.7042	10.4282	17.3898	12.7151	9.77647	14.8064	14.9609	SM
13ALFB	9.13548	9.91604	14.3386	20.7622	16.2802	13.8104	18.8387	18.6792	14.1781	9.90222	18.575	14.825	23.5009	25.9021	8.97566	11.2446	14.9758	12.2604	13.6822	11.0391	11.9809	16.5752	10.2385	22.0228	17.8398	14.1009	7.99945	19.3803	12.1806	18.759	11.3173	10.5242	10.5176	17.3012	12.0788	18.0554	12.9589	11.1774	15.3636	16.4328	SM
14ALFB	9.01022	9.66923	14.0832	20.4356	15.8605	14.9296	18.1241	18.3341	13.7953	8.68196	18.9508	14.0177	24.0901	25.8532	8.91255	11.1388	14.8438	12.5629	13.3779	10.7232	11.2752	16.3237	11.0384	21.699	17.699	11.9484	7.84838	19.4028	11.2486	18.5928	11.066	11.1493	10.1311	17.1488	11.7018	17.8611	12.3433	9.57162	15.1758	14.8991	SM
15ALFB	8.85896	10.877	14.0965	20.3866	15.5211	14.5649	18.6215	17.9398	13.4867	8.98958	18.5411	14.0967	24.046	25.7066	8.46071	10.306	15.2491	13.8574	13.2369	10.4622	11.6274	16.6217	11.5773	21.6964	17.4146	12.3052	7.97985	19.0335	11.9527	18.5375	11.0968	10.891	11.095	17.6159	10.5174	17.1914	12.628	11.4473	14.9059	14.9883	SM
16ALFB	9.65126	9.76223	13.7546	20.3742	15.5804	12.4903	18.3501	17.6718	14.0887	8.12133	18.4001	14.6257	23.4612	25.1984	7.4798	10.224	15.5103	13.1623	13.4569	10.0068	11.7018	16.1912	11.0379	21.8289	17.5316	14.3484	8.26262	19.0304	11.8163	18.5359	11.1929	10.098	10.6317	17.5105	10.9408	17.7786	12.5909	12.2931	15.1522	15.1962	SM
17ALFB	9.62657	11.9101	14.3669	21.046	16.9131	14.5646	18.8412	18.1494	14.0111	9.92212	19.0881	15.5112	23.8271	26.2961	8.2425	11.4686	15.5637	13.0672	14.6389	11.2346	11.1743	16.9494	10.5941	22.3481	17.439	13.1322	8.46055	18.9011	12.6278	19.2574	12.0839	11.0958	11.8944	17.5464	10.0051	18.2267	14.1245	11.3744	15.5516	15.0433	SM
18ALFB	9.23513	10.9755	14.4673	20.916	15.9899	13.9603	18.7429	18.1807	14.3355	10.0139	19.519	14.3985	24.0295	25.8574	9.03964	11.376	15.9996	12.6827	13.7518	11.0155	12.5178	16.8681	8.39975	22.2947	17.6037	16.1895	7.94995	19.5714	12.0628	18.6874	11.4329	11.3483	11.4211	17.1258	11.6944	17.358	13.6185	9.33252	15.1116	16.3631	SM
19ALFB	8.97382	9.64473	14.0192	20.0545	15.0957	13.9439	18.2	17.2281	13.6345	8.86043	19.0296	14.1569	24.1222	25.8295	8.29117	10.6128	14.505	13.9943	14.5223	9.91701	11.3542	15.4827	7.7981	21.6435	17.619	15.8274	8.23613	19.0692	11.5574	18.8403	10.6886	10.4791	10.8214	17.5297	12.4744	16.4584	12.2227	9.51782	15.0266	14.9402	SM
1ALFB	9.51199	10.788	14.0393	21.0614	16.8718	11.5067	18.4965	18.4929	13.7146	8.10864	18.2237	14.6571	23.2597	25.487	8.05089	10.6151	15.5409	12.2212	14.3631	10.9725	12.0979	17.0507	NA	21.9198	17.2986	13.8621	8.08803	18.8764	11.8427	18.5866	11.8007	10.5659	10.8696	17.4839	10.8784	18.1044	12.3677	11.3132	15.3806	15.697	AP
20ALFB	8.76039	9.87951	13.2332	18.877	14.2513	13.6046	18.71	17.8272	13.8527	9.18103	18.0327	14.3671	24.4028	25.431	7.50083	10.3755	13.0857	14.0739	13.4534	8.52063	10.0866	14.6545	13.267	21.2683	17.4278	13.8018	8.18359	18.3904	9.86938	18.3952	9.8763	9.89306	11.8055	17.0711	10.3909	16.792	12.6691	9.99257	14.3977	12.9999	SM
22ALFB	7.23965	8.8577	12.3785	19.5957	14.5816	14.1301	18.536	17.3395	14.0114	NA	18.9893	12.6779	24.2546	24.8111	7.15711	8.68189	13.7508	13.1128	13.5519	9.24826	9.95196	15.1706	9.31692	20.5372	17.8658	13.6341	8.12495	17.9804	9.9637	18.6947	10.2659	8.79406	10.7183	16.195	10.7118	17.9729	11.9343	9.7443	14.1475	14.0175	CL
23ALFB	9.14642	10.1501	13.583	19.7492	15.2678	15.2759	18.7045	17.3307	13.6895	8.23353	17.1584	14.9385	24.5201	25.5484	7.87238	10.6243	15.0377	13.4757	13.534	9.5314	11.2917	15.4709	12.9252	21.7635	17.572	NA	8.19223	18.964	11.4891	19.1775	10.5864	10.3158	11.9332	17.7239	10.7855	17.52	12.5648	10.3191	14.6843	14.1298	CL
24ALFB	8.40013	10.6438	13.4342	19.8447	15.2114	13.9797	18.7936	17.2421	14.2279	9.51498	17.9199	14.7813	24.3589	24.9537	7.55445	11.1749	14.2537	13.4318	13.7604	9.24737	11.1452	15.8883	12.5088	21.2969	17.7814	15.1102	8.50511	18.8754	11.3332	18.7834	11.0343	10.031	11.1179	17.2718	10.4288	17.451	13.0703	9.93194	14.6669	14.2955	CL
25ALFB	9.08312	9.22756	13.8017	19.9112	15.3544	17.0407	19.2414	17.8922	14.1644	8.42027	17.9473	14.9213	24.286	25.0314	7.68416	10.5519	15.2153	13.6293	13.3466	9.47374	11.3066	15.1529	6.75411	21.4902	17.7091	14.425	8.17341	18.6655	11.0366	19.6495	10.152	10.3046	11.3808	17.5187	10.6219	18.8565	11.693	8.99306	14.6612	13.8641	CL
26ALFB	8.56577	9.23515	13.3461	19.7362	14.3949	14.4087	18.4206	16.8014	13.3028	9.73628	17.8924	13.3968	23.5449	25.3015	7.2347	9.42739	14.4875	12.5793	13.9985	9.16359	10.1513	14.9499	NA	21.2464	17.2466	12.4871	7.93081	18.5404	10.8302	19.0423	10.0411	10.0491	10.6002	17.7229	9.84596	17.0464	11.8955	9.3989	14.4275	13.3023	CL
27ALFB	9.04654	10.8525	13.6118	19.7461	15.3284	14.4954	18.9773	15.9821	13.4417	7.42768	16.4969	14.7907	23.8078	25.5267	8.11605	10.7644	14.5291	11.6131	13.0413	9.17212	10.9993	15.3529	9.03652	21.4238	17.6391	NA	7.93137	18.7082	11.3282	18.6476	10.6061	10.2919	11.2485	17.5307	9.40641	16.7836	12.6688	9.91054	14.3105	13.9456	CL
28ALFB	8.68483	11.6203	14.348	21.1236	16.0042	13.5408	19.0037	16.6819	13.9767	8.88662	18.8708	15.0811	23.9031	25.6894	9.10479	10.6185	15.6337	12.2126	13.838	11.0505	11.4124	16.1899	12.938	22.3054	17.5334	13.2602	8.09573	19.2582	12.231	18.7713	11.1832	10.9813	11.6849	17.2166	11.432	18.0759	13.5365	11.1259	15.1082	14.9683	CL
29ALFB	8.60433	11.9365	14.004	20.2442	15.4249	14.0719	18.9501	16.8785	13.5601	8.07632	17.0534	15.0124	23.5253	25.1776	8.15036	10.5935	15.4847	11.9822	13.3597	10.0414	11.8346	15.6974	10.1034	21.6346	17.3623	13.9541	7.77557	18.7924	11.6729	18.0826	10.9276	9.80249	11.8096	17.4443	9.4601	17.6419	13.7444	9.71646	14.3687	13.8229	CL
2ALFB	9.49683	11.8325	13.9857	20.6382	17.028	15.5055	18.3409	18.3756	13.3828	9.27465	18.0672	14.2744	23.3353	25.848	8.33805	11.1782	16.0228	11.3074	13.7712	10.8313	11.8306	17.0022	7.87702	21.8646	16.9489	17.0532	8.02986	19.3662	11.6387	18.7716	11.8043	10.489	11.4937	17.7213	10.1248	17.5194	13.6153	10.3391	14.9441	15.6074	AP
30ALFB	9.25959	12.9156	14.7752	20.7955	16.0311	13.7874	18.951	17.4882	13.7247	9.72971	18.4536	15.6958	23.8633	25.5927	9.08707	11.4929	15.1298	13.2417	13.5689	10.5597	12.3013	16.3548	9.97969	22.1221	17.6256	12.8641	8.11193	18.6826	12.4464	18.6483	11.5578	11.2886	12.2926	17.517	10.4584	17.7529	14.2449	9.50473	14.7518	15.3876	CL
31ALFB	9.11634	10.386	13.8481	19.2407	14.4026	13.2177	18.4303	16.9096	13.9725	7.81002	17.5023	14.6021	24.4135	25.361	7.98368	10.1015	13.9348	13.7317	13.2465	9.00813	11.1632	15.288	12.8148	21.7716	17.8762	13.9656	8.43146	18.7224	11.1059	18.5241	10.5535	9.41264	11.8209	17.5402	10.6649	17.0579	12.3826	10.2184	14.7756	13.2801	HerbControl
32ALFB	8.6768	10.9969	14.273	20.4084	15.7481	16.0597	18.89	16.4934	14.0274	9.85245	18.2602	14.7487	23.1717	25.2955	8.01739	10.5234	15.1403	12.7084	12.9559	9.7805	11.5317	16.0858	11.9901	21.3024	17.5643	14.0715	8.26927	18.3267	12.6526	19.7457	10.9545	10.3774	10.8636	17.2146	9.61918	18.4683	12.2739	11.0308	14.5771	14.6273	HerbControl
33ALFB	8.88089	10.5529	13.5262	19.4295	14.8386	13.9082	19.2623	16.0838	13.73	8.61246	17.1205	13.8094	23.6877	25.4979	8.72912	9.59332	14.0609	13.3519	13.2978	9.24981	10.9931	15.4481	9.88648	21.4757	17.4255	14.7686	8.16531	18.3365	11.5163	19.4291	10.5207	10.6598	11.3847	17.3645	10.1223	16.9799	13.3768	9.41704	14.6881	14.1997	HerbControl
34ALFB	8.37816	11.4363	13.8354	20.2274	14.8764	12.4077	18.598	17.284	13.9662	8.5931	18.1863	14.929	24.0495	25.455	8.8635	10.6507	15.1019	13.6835	14.3435	9.78535	11.2349	15.6286	9.46336	21.7063	17.4498	14.3559	8.22693	18.8386	11.4968	18.2405	10.5586	10.3046	11.71	17.1227	10.1994	17.2818	13.4337	9.69506	14.9602	14.2327	HerbControl
35ALFB	8.67947	12.4766	14.773	20.1797	15.6652	14.628	19.112	16.7361	13.4306	8.08134	17.7645	15.4898	23.4714	25.9236	8.79839	10.0664	15.2272	12.9296	13.2322	10.0368	10.793	15.7205	9.58631	21.7418	17.7277	NA	8.38303	18.6001	12.232	19.1796	10.9991	11.9339	11.8591	17.3235	10.159	17.8403	14.3203	10.0574	14.5722	13.7218	HerbControl
36ALFB	8.97074	11.6156	14.2191	20.7236	15.9422	14.7153	18.3582	17.3869	13.9396	7.68494	17.6546	15.3624	24.0721	25.4952	8.28999	11.1143	14.441	13.4432	13.7557	10.0939	11.9298	16.3916	13.6905	22.1315	17.5419	12.8871	8.25613	19.0696	11.9677	18.9715	11.6222	11.288	11.6502	17.4763	10.2083	17.0737	13.6396	10.3062	15.269	14.8695	HerbControl
3ALFB	9.35245	10.6018	13.4626	19.9561	16.9839	16.1191	18.5383	18.8758	12.8778	9.66323	16.9723	13.837	23.2822	25.3876	8.13787	11.0598	15.6402	11.5427	13.1607	10.513	11.4607	16.3581	10.8643	21.7621	17.4084	12.7527	8.13572	18.4893	10.9807	19.0645	11.611	10.2425	11.1133	17.6611	10.016	16.7336	12.9942	9.70103	14.74	15.9182	AP
4ALFB	9.6304	9.92856	14.0579	20.8363	16.8908	15.9654	18.6731	18.8493	13.7595	9.08978	18.8291	14.7338	24.7835	25.4632	8.27304	10.5973	15.613	13.6552	13.7434	10.8881	12.4404	16.6733	8.73062	22.0552	17.8221	NA	8.12669	19.3975	11.2421	18.9914	11.4658	10.9351	10.5974	17.889	12.1124	17.1458	12.0343	10.703	15.0427	15.9672	AP
5ALFB	10.0607	10.3516	14.2005	20.5149	16.5986	13.1119	18.3652	18.9248	13.8355	9.18482	18.6856	14.3044	24.2269	26.1003	8.77494	12.0167	15.2799	13.9461	14.072	10.9105	12.4413	16.6443	7.78576	22.1919	17.7128	13.7634	8.38142	19.6307	11.7412	18.5617	11.4877	10.6891	11.0227	17.6575	11.7664	17.7328	12.194	11.4287	15.51	16.3203	AP
6ALFB	9.36064	10.4425	14.2062	21.1445	16.8092	12.7284	18.3635	18.7736	14.0632	9.65703	19.1648	14.5652	24.2549	25.8122	8.75107	10.8384	14.838	13.5915	14.029	11.8744	12.286	16.9385	11.9765	22.4649	17.464	NA	8.18123	19.5306	12.1493	18.1995	11.8603	10.7628	10.965	17.2173	13.1528	18.0291	12.4491	10.5162	15.1185	15.6126	AP
7ALFB	9.29902	9.18759	13.8616	19.747	15.9144	16.4868	18.884	19.0181	13.279	8.06684	18.3045	14.7788	23.2451	25.7406	8.39147	10.63	15.0998	11.9859	13.3239	10.3716	10.592	15.5677	NA	21.2099	17.5681	13.0954	8.01877	19.2778	11.4192	19.1475	10.1698	9.96687	10.5905	17.633	11.9686	18.2745	10.7795	9.40612	14.8066	14.0818	AP
8ALFB	9.2514	10.0086	13.9469	20.0971	15.4405	13.7175	17.7878	18.9834	13.8143	9.39325	19.5873	13.9583	24.1067	25.6628	7.57854	10.4205	14.1224	12.5683	13.3133	10.3377	11.0844	15.6616	12.4654	21.4457	17.4633	15.3678	7.91097	19.5027	11.2787	18.3486	10.9541	10.5814	10.6246	17.7475	11.732	18.3308	11.3548	9.88741	14.9267	14.4548	AP
9ALFB	9.48477	10.3927	13.7597	19.9648	15.9056	15.67	18.4677	17.8398	13.3214	9.18714	17.4297	13.824	23.8427	25.5904	7.74912	10.9117	15.3828	12.4961	14.1838	9.61788	11.0054	15.8997	10.9189	21.6626	17.6606	13.0476	8.28516	18.4377	10.6251	19.4557	10.8622	10.2615	11.2363	17.353	10.3459	17.6415	12.6058	9.17574	14.9305	14.3787	AP
